# Supplementary material for: Metaphor analysis meets lexical strings: finetuning the metaphor identification procedure for quantitative semantic analyses
Source: Front Psychol. 2023 Nov 8;14:1214699. doi: 10.3389/fpsyg.2023.1214699 (PMC10666762; doi:10.3389/fpsyg.2023.1214699)
Supplement: Supplementary file 1 [file Data_Sheet_1.CSV]

WORD_SLOT1	WORD_SLOT2
punto	fuerte
punto	lejano
punto	anterior
punto	medio
punto	óptimo
punto	conflictivo
punto	gratis
punto	focal
punto	importante
punto	preciso
punto	cardinal
punto	negativo
punto	porcentual
punto	interesante
punto	fijo
punto	medio
punto	adicional
punto	interesante
punto	favorable
punto	negro
punto	relevante
punto	suspensivo
punto	flotante
punto	focal
punto	básico
punto	importante
punto	crucial
punto	secreto
punto	intangible
punto	fuerte
punto	superior
punto	fijo
punto	importante
punto	final
punto	esencial
punto	porcentual
punto	básico
punto	justo
punto	rojo
punto	crítico
punto	débil
punto	máximo
punto	romántico
punto	medio
punto	canjeable
punto	concreto
punto	estratégico
punto	referente
punto	fuerte
punto	estratégico
punto	fuerte
punto	débil
punto	disponible
punto	fuerte
punto	culminante
punto	creativo
punto	estratégico
punto	específico
punto	fuerte
punto	exacto
punto	erógeno
punto	esencial
punto	importante
punto	intermedio
punto	final
punto	extra
punto	saliente
punto	focal
punto	porcentual
punto	final
punto	máximo
punto	importante
punto	exacto
punto	consecutivo
punto	máximo
punto	quinto
punto	fijo
punto	adverso
punto	gris
punto	buenísimo
punto	crítico
punto	imposible
punto	extremo
punto	estratégico
punto	concreto
punto	fuerte
punto	neurálgico
punto	intermedio
punto	veciono
punto	negro
punto	anterior
punto	básico
punto	relevante
punto	mediano
punto	porcentual
punto	sensible
punto	negativo
punto	cardinal
punto	físico
punto	porcentual
petróleo	intermedio
rango	intermedio
campo	intermedio
flujo	intermedio
terapia	intermedio
masa	intermedio
esquema	intermedio
eleccion	intermedio
riesgo	intermedio
piso	intermedio
dato	intermedio
camino	intermedio
parte	intermedio
cuarto	intermedio
singularidad	intermedio
sueño	intermedio
población	intermedio
situación	intermedio
riesgo	intermedio
pirámide	intermedio
periodo	intermedio
canal	intermedio
lapso	intermedio
laguna	intermedio
pasaje	intermedio
muro	intermedio
periódico	intermedio
parada	intermedio
nivel	intermedio
instante	intermedio
función	intermedio
periodo	intermedio
característica	intermedio
periodo	intermedio
periodo	intermedio
jefe	intermedio
nivel	intermedio
caso	intermedio
punto	intermedio
punto	intermedio
Inglés	intermedio
demanda	intermedio
entidad	intermedio
forma	intermedio
cuarto	intermedio
ciudad	intermedio
proceso	intermedio
precio	intermedio
punto	intermedio
entidad	intermedio
nivel	intermedio
mando	intermedio
Industria	intermedio
gestión	intermedio
eleccion	intermedio
eleccion	intermedio
terapia	intermedio
organismo	intermedio
proceso	intermedio
nivel	intermedio
microeconomía	intermedio
población	intermedio
tamaño	intermedio
directivo	intermedio
espora	intermedio
eleccion	intermedio
categoría	intermedio
alícuota	intermedio
edad	intermedio
tiempo	intermedio
entidad	intermedio
comicio	intermedio
escuela	intermedio
ejemplo	intermedio
periodo	intermedio
espacio	intermedio
hospedador	intermedio
título	intermedio
tiempo	intermedio
nivel	intermedio
combinacion	intermedio
camino	intermedio
tránsito	intermedio
producto	intermedio
organizacion	intermedio
variable	intermedio
cuarto	intermedio
tamaño	intermedio
sur	intermedio
enjuague	intermedio
Informe	intermedio
escatología	intermedio
acción	intermedio
posición	intermedio
estación	intermedio
generación	intermedio
producto	intermedio
sprint	intermedio
inglés	intermedio
eleccion	intermedio
inglés	intermedio
