# Supplementary material for: Metaphor analysis meets lexical strings: finetuning the metaphor identification procedure for quantitative semantic analyses
Source: Front Psychol. 2023 Nov 8;14:1214699. doi: 10.3389/fpsyg.2023.1214699 (PMC10666762; doi:10.3389/fpsyg.2023.1214699)
Supplement: Supplementary file 2 [file Data_Sheet_2.CSV]

WORD_SLOT1	WORD_SLOT2
tener	golpe
ejecutar	golpe
dar	golpe
dar	golpe
dar	golpe
dar	golpe
intentar	golpe
dar	golpe
llamar	golpe
dar	golpe
sofocar	golpe
dar	golpe
efectuar	golpe
sentir	golpe
dar	golpe
justificar	golpe
anticipar	golpe
dar	golpe
recibir	golpe
desviar	golpe
conocer	golpe
asestar	golpe
dar	golpe
dar	golpe
detener	golpe
prosperar	golpe
sufrir	golpe
recibir	golpe
dar	golpe
parar	golpe
devolver	golpe
concretar	golpe
dar	golpe
soportar	golpe
dar	golpe
mitigar	golpe
producir	golpe
repartir	golpe
evitar	golpe
dar	golpe
dar	golpe
recibir	golpe
responder	golpe
pagar	golpe
dar	golpe
parar	golpe
presentar	golpe
asestar	golpe
sentir	golpe
enfrentar	golpe
apoyar	golpe
esquivar	golpe
dar	golpe
potenciar	golpe
justificar	golpe
descargar	golpe
escuchar	golpe
detener	golpe
sufrir	golpe
justificar	golpe
dar	golpe
dar	golpe
salvar	golpe
amortiguar	golpe
acusar	golpe
evitar	golpe
dar	golpe
hacer	golpe
apoyar	golpe
dar	golpe
fallar	golpe
asestar	golpe
impulsar	golpe
dar	golpe
apoyar	golpe
dar	golpe
propiciar	golpe
resistir	golpe
descargar	golpe
recibir	golpe
evitar	golpe
asestar	golpe
dar	golpe
dar	golpe
escuchar	golpe
pasar	golpe
recibir	golpe
asestar	golpe
devolver	golpe
parar	golpe
justificar	golpe
dar	golpe
bendecir	golpe
absorver	golpe
restar	golpe
dar	golpe
dar	golpe
planear	golpe
dar	golpe
evitar	golpe
asestar	golpe
asestar	puntilla
asestar	golpe
asestar	puñalada
asestar	golpe
asestar	golpe
asestar	golpe
asestar	total
asestar	golpe
asestar	golpe
asestar	impacto
asestar	puñalada
asestar	golpe
asestar	golpe
asestar	derrota
asestar	puñalada
asestar	puñalada
asestar	golpe
asestar	tiro
asestar	golpe
asestar	golpe
asestar	puntilla
asestar	golpe
asestar	dentellada
asestar	serie
asestar	golpe
asestar	cuchillo
asestar	golpe
asestar	golpe
asestar	golpe
asestar	puñalada
asestar	derrota
asestar	golpe
asestar	puñalada
asestar	golpe
asestar	golpe
asestar	dentellada
asestar	talonazo
asestar	golpe
asestar	golpe
asestar	golpe
asestar	golpe
asestar	golpe
asestar	golpe
asestar	puñalada
asestar	golpe
asestar	golpe
asestar	golpe
asestar	golpe
asestar	derrota
asestar	golpe
asestar	golpe
asestar	golpe
asestar	total
asestar	golpe
asestar	golpe
asestar	golpe
asestar	hachazo
asestar	golpe
asestar	golpe
asestar	cabezazo
asestar	cuchillada
asestar	golpe
asestar	tirón
asestar	golpe
asestar	puñalada
asestar	oposicion
asestar	puñetazo
asestar	saludo
asestar	patada
asestar	puñalada
asestar	golpe
asestar	golpe
asestar	golpe
asestar	serie
asestar	golpe
asestar	golpe
asestar	empresario
asestar	golpe
asestar	puñalada
asestar	rebencazo
asestar	diputada
asestar	cuchillada
asestar	golpe
asestar	golpe
asestar	puñalada
asestar	cuchillada
asestar	derrota
asestar	golpe
asestar	tipo
asestar	golpe
asestar	golpe
asestar	machetazo
asestar	patada
asestar	golpe
asestar	puñalada
asestar	puñalada
asestar	golpe
asestar	golpe
asestar	golpe
