# Supplementary material for: Metaphor analysis meets lexical strings: finetuning the metaphor identification procedure for quantitative semantic analyses
Source: Front Psychol. 2023 Nov 8;14:1214699. doi: 10.3389/fpsyg.2023.1214699 (PMC10666762; doi:10.3389/fpsyg.2023.1214699)
Supplement: Supplementary file 3 [file Table_1.XLSX]

## Sheet: Sheet1
ID	EDITION	TOKEN	CONTEXT	LEMMA	DISCURSIVE_ACTOR/ENTITY	REFERENTIAL_GROUP	SemField_LI	SemField_HI
DACA_02_50_30	El Paso	camino	RAICES , la organización sin fines de lucro en Texas que brinda servicios legales a inmigrantes , también criticó el fallo de Hanen y exigió que el Congreso encontrara un camino a largo plazo , como un camino hacia la ciudadanía para inmigrantes indocumentados y beneficiarios de DACA .	camino	Regularización	Medidas inmigratorias favorables	Camino	Viaje
DACA_02_50_37	El Paso	camino	RAICES , la organización sin fines de lucro en Texas que brinda servicios legales a inmigrantes , también criticó el fallo de Hanen y exigió que el Congreso encontrara un camino a largo plazo , como un camino hacia la ciudadanía para inmigrantes indocumentados y beneficiarios de DACA .	camino	Regularización	Medidas inmigratorias favorables	Camino	Viaje
DACA_09_11_4	El Paso	punto	En busca de un punto intermedio , los demócratas incluyeron una versión migratoria “ Light ” .	punto	Procesos políticos	Estructuras o procesos sociales, políticos, económicos y judiciales	Movimiento (trayectoria)	Viaje
DACA_22_2_44	Juárez	línea	El presidente de Estados Unidos , Joe Biden , se reunió en la Casa Blanca con seis beneficiarios del Programa de Acción Diferida para los Llegados en la Infancia ( DACA , por sus siglas en inglés ) , quienes trabajan en la primera línea de batalla en la pandemia contra el nuevo coronavirus , ya sea en los sectores de cuidados de la salud , educación o agricultura .	línea	Situación de los Dreamers	Inmigrantes y la inmigración	Sitio perjudicial / amenazante / peligroso	Combate, agresión y peligro
DACA_22_2_46	Juárez	batalla	El presidente de Estados Unidos , Joe Biden , se reunió en la Casa Blanca con seis beneficiarios del Programa de Acción Diferida para los Llegados en la Infancia ( DACA , por sus siglas en inglés ) , quienes trabajan en la primera línea de batalla en la pandemia contra el nuevo coronavirus , ya sea en los sectores de cuidados de la salud , educación o agricultura .	batalla	La pandemia	Experiencias, eventos y acciones	Batalla	Combate, agresión y peligro
DACA_09_2_3	El Paso	esperado	Pero no ha esperado con los brazos cruzados : Obtuvo con mucho esfuerzo y sacrificio una licenciatura , y actualmente se desempeña profesionalmente en una importante empresa de comunicaciones para la comunidad hispana .	esperar	Situación de los Dreamers	Inmigrantes y la inmigración	Movimiento (estacionario)	Viaje
DACA_09_25_2	El Paso	pintando	Cómo ir pintando rayas en la pared cada día que pasa ” , nos dice Osmán .	pintar	Situación de los Dreamers	Inmigrantes y la inmigración	Pintar	Diseño / Dibujo
DACA_07_15_5	El Paso	pende	En otras palabras , DACA pende del hilo de la incompetencia de la administración Trump .	pender	Situación de DACA	Medidas inmigratorias favorables	Sitio perjudicial / amenazante / peligroso	Espacio
DACA_07_15_7	El Paso	hilo	En otras palabras , DACA pende del hilo de la incompetencia de la administración Trump .	hilo	Presidente Trump	Actores políticos, jurídicos y sociales	Hilo	Tela
DACA_16_14_6	Juárez	asestó	A pesar de que Hanen ya asestó un golpe contra las medidas de protección de inmigrantes al fallar en contra de un programa parecido que cobijaba a los padres de los " dreamers " , el magistrado resaltó en la audiencia de presentación de argumentos que existía una diferencia entre ambas iniciativas , ya que DACA ha obtenido luz verde de la Corte Suprema , mientras que el segundo , al que se llamó …	asestar	Acción inmigratoria desfavorable	Medidas inmigratorias desfavorables	Acto violento	Combate, agresión y peligro
DACA_07_10_13	El Paso	pasado	El programa , que incluye a más de 600 mil personas , ha pasado la mayor parte de una década en una montaña rusa a través del poder judicial federal y alrededor de las curvas cerradas de las actividades antiinmigrantes de Trump .	pasar	DACA	Medidas inmigratorias favorables	Movimiento (trayectoria)	Viaje
DACA_07_10_22	El Paso	montaña rusa	El programa , que incluye a más de 600 mil personas , ha pasado la mayor parte de una década en una montaña rusa a través del poder judicial federal y alrededor de las curvas cerradas de las actividades antiinmigrantes de Trump .	montaña	DACA	Medidas inmigratorias favorables	Movimiento (trayectoria)	Viaje
DACA_07_10_25	El Paso	a través	El programa , que incluye a más de 600 mil personas , ha pasado la mayor parte de una década en una montaña rusa a través del poder judicial federal y alrededor de las curvas cerradas de las actividades antiinmigrantes de Trump .	través	DACA	Medidas inmigratorias favorables	Movimiento (trayectoria)	Viaje
DACA_07_10_31	El Paso	alrededor	El programa , que incluye a más de 600 mil personas , ha pasado la mayor parte de una década en una montaña rusa a través del poder judicial federal y alrededor de las curvas cerradas de las actividades antiinmigrantes de Trump .	alrededor	DACA	Medidas inmigratorias favorables	Movimiento (trayectoria)	Viaje
DACA_07_10_34	El Paso	curvas	El programa , que incluye a más de 600 mil personas , ha pasado la mayor parte de una década en una montaña rusa a través del poder judicial federal y alrededor de las curvas cerradas de las actividades antiinmigrantes de Trump .	curva	DACA	Medidas inmigratorias favorables	Movimiento (trayectoria)	Viaje
DACA_09_28_30	El Paso	trincheras	Pero la clase política , toda , debería darse cuenta de cómo ha tratado este grupo ejemplar de Dreamers , beneficiarios del TPS y trabajadores esenciales que siguen en las trincheras de combate a la pandemia con un patriotismo y sentido de responsabilidad que la clase política debería imitar .	trinchera	Situación de los Dreamers	Inmigrantes y la inmigración	Sitio perjudicial / amenazante / peligroso	Combate, agresión y peligro
DACA_09_28_32	El Paso	combate	Pero la clase política , toda , debería darse cuenta de cómo ha tratado este grupo ejemplar de Dreamers , beneficiarios del TPS y trabajadores esenciales que siguen en las trincheras de combate a la pandemia con un patriotismo y sentido de responsabilidad que la clase política debería imitar .	combate	COVID	Actores políticos, jurídicos y sociales	Batalla	Combate, agresión y peligro
DACA_25_4_18	Juárez	oleada	El aval a la ley llega mientras la Administración del presidente Joe Biden se enfrenta a una creciente oleada de migrantes en la frontera .	oleada	Migrantes	Inmigrantes y la inmigración	Ola	Agua / Líquido
DACA_09_15_36	El Paso	terreno	García , Correa y Espaillat suavizaron las presiones , en parte , por una promesa de Pelosi de mantener el tema en el radar de las prioridades de los demócratas , es decir , preparar el terreno para una pelea política posterior .	terreno	El Senado	Territorios políticos, jurídicos y geografía	Batalla	Combate, agresión y peligro
DACA_11_69_30	Juárez	mirar	Cuando presentó su solicitud y pagó cientos de dólares en tarifas este año , pensó que era el comienzo de una nueva vida , en la que no tendría que mirar todo el tiempo de reojo porque no tiene documentos .	mirar	Situación de los Dreamers	Inmigrantes y la inmigración	Mirar	Visión
DACA_10_18_18	Juárez	operación	En el fallo del viernes , Hanen escribió que los estados demostraron “ las contrariedades que la continua operación del DACA les ha infligido ” .	operación	DACA	Medidas inmigratorias favorables	Operación	Máquina y tecnología
DACA_14_25_5	Juárez	sirena	El fallo es una “ sirena de alarma ” para los demócratas , dijo la directora ejecutiva del grupo activista United We Dream , Greisa Martinez Rosas .	sirena	Dictamen jurídico desfavorable	Medidas inmigratorias desfavorables	Sirena de alarma	Combate, agresión y peligro
DACA_23_2_11	Juárez	trasladaría	El Gobierno de Joe Biden propuso este lunes una norma que trasladaría a unos 700 mil inmigrantes que llegaron ilegalmente a Estados Unidos cuando eran niños al final de la fila para ser deportados , en un intento por preservar un programa de la era de Barack Obama recientemente anulado por un juez .	trasladar	Acción migratoria favorable	Medidas inmigratorias favorables	Cambio de lugar	Espacio
DACA_23_2_27	Juárez	final	El Gobierno de Joe Biden propuso este lunes una norma que trasladaría a unos 700 mil inmigrantes que llegaron ilegalmente a Estados Unidos cuando eran niños al final de la fila para ser deportados , en un intento por preservar un programa de la era de Barack Obama recientemente anulado por un juez .	final	Dreamers	Inmigrantes y la inmigración	Sitio perjudicial / amenazante / peligroso	Espacio
DACA_23_2_30	Juárez	fila	El Gobierno de Joe Biden propuso este lunes una norma que trasladaría a unos 700 mil inmigrantes que llegaron ilegalmente a Estados Unidos cuando eran niños al final de la fila para ser deportados , en un intento por preservar un programa de la era de Barack Obama recientemente anulado por un juez .	fila	Situación de los Dreamers	Medidas inmigratorias favorables	Sitio perjudicial / amenazante / peligroso	Espacio
