# Supplementary material for: Metaphor analysis meets lexical strings: finetuning the metaphor identification procedure for quantitative semantic analyses
Source: Front Psychol. 2023 Nov 8;14:1214699. doi: 10.3389/fpsyg.2023.1214699 (PMC10666762; doi:10.3389/fpsyg.2023.1214699)
Supplement: Supplementary file 4 [file Table_2.XLSX]

## Sheet: Blad1
ID	Source	Edition	Origin	Author	Date	Title	Lead	Ref_image	Link_original
DACA_01	El Diario	El Paso	El Diario de El Paso	Zuniga, Sabrina	2021-01-14	Ofrecen becas de hasta 33 mil dólares para jóvenes DACA	Es para estudiantes de preparatoria o colegios comunitarios que sean beneficiados con los programas	DACA_01_img.jpg	https://diario.mx/el-paso/ofrecen-becas-de-hasta-33-mil-dolares-para-jovenes-daca-20210114-1751569.html
DACA_02	El Diario	El Paso	The Texas Tribune	García, Uriel J.	2021-07-17	Bloquea juez texano nuevas solicitudes de ‘dreamers’	Decisión no afecta a los más de 600 mil beneficiarios actuales de DACA	DACA_02_img.jpg	https://diario.mx/el-paso/bloquea-juez-texano-nuevas-solicitudes-de-dreamers-20210716-1819264.html
DACA_03	El Diario	El Paso	La Red Hispana	Zamorano, José López	2021-09-30	Un nuevo escudo para DACA	/	/	https://diario.mx/opinion-el-paso/un-nuevo-escudo-para-daca-20210929-1846595.html
DACA_04	El Diario	El Paso	El Diario de El Paso	Carrillo, Roberto	2020-12-28	Piden cautela ante fallo por DACA	Queda pendiente sentencia sobre legalidad del programa, indican	DACA_04_img.jpg	https://diario.mx/el-paso/piden-cautela-ante-fallo-por-daca-20201227-1745734.html
DACA_05	El Diario	El Paso	El Diario de El Paso	Carrillo, Roberto	2021-05-10	‘Dreamers’ en el limbo; decidirá juez su futuro	Corte federal de Houston determinará la validez del programa DACA	DACA_05_img.jpg	https://diario.mx/el-paso/dreamers-en-el-limbo-decidira-juez-su-futuro-20210509-1793166.html
DACA_06	El Diario	El Paso	El Diario de El Paso	Leos, Ivanna	2021-12-21	Viven ‘dreamers’ pesadilla: los deportan una semana a Juárez.	Se reunieron con familia a medio puente y no los dejaron regresar; abogados logran revertir expulsión de EU	DACA_06_img.jpg	https://diario.mx/el-paso/viven-dreamers-pesadilla-los-deportan-una-semana-a-juarez-20210920-1843452.html
DACA_07	El Diario	El Paso	Bloomberg Opinion	Wilkinson, Francis	2020-12-12	El sueño americano todavía elude a los Dreamers	El programa fue diseñado por el presidente Barack Obama en 2012 para permitir a los inmigrantes indocumentados, que llegaron a Estados Unidos cuando eran niños, la oportunidad de construir una vida en su única patria real	DACA_07_img.jpg	https://diario.mx/opinion-el-paso/el-sueno-americano-todavia-elude-a-los-dreamers-20201211-1740600.html
DACA_08	El Diario	El Paso	El Paso Matters	Moore, Robert	2021-04-11	Promueve ‘dreamer’ paseña voto en Texas	Es la directora ejecutiva de una organización política	DACA_08_img.jpg	https://diario.mx/el-paso/promueve-dreamer-pasena-voto-en-texas-20210410-1782499.html
DACA_09	El Diario	El Paso	La Red Hispana	Zamorano, José López	2021-11-10	Una nueva decepción migratoria	/	/	https://diario.mx/opinion-el-paso/una-nueva-decepcion-migratoria-20211109-1860740.html
DACA_10	El Diario	Juárez	Associated Press	/	2021-07-17	Piden a Biden y demócratas actuar ante fallo contra el DACA	Inmigrantes y activistas en EU exhortaron a que impulsen con celeridad un proyecto de ley que proteja a los inmigrantes jóvenes	DACA_10_img.jpg	https://diario.mx/estados-unidos/piden-a-biden-y-democratas-actuar-ante-fallo-contra-el-daca-20210717-1819355.html
DACA_11	El Diario	Juárez	Associated Press	/	2021-07-23	Juez acaba con la ilusión de nuevos solicitantes de DACA	Este es un nuevo giro de un programa que ha sido suspendido y revivido varias veces desde que Obama lo creó	DACA_11_img.jpg	https://diario.mx/estados-unidos/juez-acaba-con-la-ilusion-de-nuevos-solicitantes-de-daca-20210723-1821885.html
DACA_12	El Diario	Juárez	Associated Press	/	2020-12-22	Dejan en vilo fallo sobre destino de DACA	El presidente electo, Joe Biden, se ha comprometido a proteger el programa que protege a migrantes	DACA_12_img.jpg	https://diario.mx/estados-unidos/dejan-en-vilo-fallo-sobre-destino-de-daca-20201222-1744239.html
DACA_13	El Diario	Juárez	Agencia Reforma	Albarrán, Alejandro	2020-12-22	Luchan “dreamers” por una ciudadanía	Un fallo del juez de Brooklyn Nicholas Garaufis a inicios de este mes regresó el DACA a su estado original	DACA_13_img.jpg	https://diario.mx/estados-unidos/luchan-dreamers-por-una-ciudadania-20201222-1744046.html
DACA_14	El Diario	Juárez	Associated Press	/	2021-07-17	Apelará Gobierno de EU fallo “decepcionante” sobre DACA	Joe Biden también renovó sus llamados al Congreso para crear una solución permanente	DACA_14_img.jpg	https://diario.mx/estados-unidos/apelara-gobierno-de-eu-fallo-decepcionante-sobre-daca-20210717-1819419.html
DACA_15	El Diario	Juárez	The New York Times	/	2020-12-05	¿Qué sucederá con los ’dreamers del DACA?	Este viernes, un juez federal falló a favor de los beneficiarios del programa	DACA_15_img.jpg	https://diario.mx/estados-unidos/que-sucedera-con-los-dreamers-del-daca-20201205-1738519.html
DACA_16	El Diario	Juárez	Agencias	/	2021-01-26	Busca grupo de fiscales disolver DACA	Se trata de los procuradores de Texas, Alabama, Mississippi, Arkansas, Kansas, Luisiana, Carolina del Sur, Nebraska y West Virginia	DACA_16_img.jpg	https://diario.mx/estados-unidos/busca-grupo-de-fiscales-disolver-daca-20210126-1755843.html
DACA_17	El Diario	Juárez	Associated Press	/	2021-01-04	Aprueba EU primeras solicitudes al DACA en años	El programa brinda protección para los inmigrantes traídos a Estados Unidos cuando eran menores de edad	DACA_17_img.jpg	https://diario.mx/estados-unidos/aprueba-eu-primeras-solicitudes-al-daca-en-anos-20210104-1748208.html
DACA_18	El Diario	Juárez	Agencias	/	2020-11-14	Asegura juez federal que nuevas reglas de DACA son inválidas	El fallo es otra derrota para la administración de Trump	DACA_18_img.jpg	https://diario.mx/estados-unidos/asegura-juez-federal-que-nuevas-reglas-de-daca-son-invalidas-20201114-1731047.html
DACA_19	El Diario	Juárez	Associated Press	/	2021-03-30	Pospone juez en EU fallo sobre programa de migrantes DACA	El programa otorga protecciones limitadas a cientos de miles de inmigrantes llevados a Estados Unidos en la infancia	DACA_19_img.jpg	https://diario.mx/estados-unidos/pospone-juez-en-eu-fallo-sobre-programa-de-migrantes-daca-20210330-1778427.html
DACA_20	El Diario	Juárez	Agencia Reforma	Albarrán, Alejandro	2020-12-22	Anhela dreamer volver a México	Juez ordenó regresar DACA a su estado original con lo cual podrá solicitar permiso para salir de EU	DACA_20_img.jpg	https://diario.mx/nacional/anhela-dreamer-volver-a-mexico-20201222-1744055.html
DACA_21	El Diario	Juárez	Agencia Reforma	Albarrán, Alejandro	2021-08-18	Ponen dreamers ultimátum: ciudadanía este año	"No hay excusas. Este es el año en que lo necesitamos"	DACA_21_img.jpg	https://diario.mx/estados-unidos/ponen-dreamers-ultimatum-ciudadania-este-ano-20210718-1819673.html
DACA_22	El Diario	Juárez	Agencia Reforma	/	2021-05-17	Se reúnen dreamers con Joe Biden	Piden beneficiarios al mandatario una reforma migratoria	DACA_22_img.jpg	https://diario.mx/estados-unidos/se-reunen-dreamers-con-joe-biden-20210517-1795945.html
DACA_23	El Diario	Juárez	Associated Press	/	2021-09-27	Propone EU norma para proteger a dreamers	Trasladaría a unos 700 mil inmigrantes al final de la fila para ser deportados	DACA_23_img.jpg	https://diario.mx/estados-unidos/propone-eu-norma-para-proteger-a-dreamers-20210927-1845748.html
DACA_24	El Diario	Juárez	Associated Press	/	2021-09-27	Renueva Biden esfuerzos para proteger de la deportación a miles de inmigrantes	Desde 2012, más de 825 mil inmigrantes se han inscrito al DACA	DACA_24_img.jpg	https://diario.mx/estados-unidos/renueva-biden-esfuerzos-para-proteger-de-la-deportacion-a-miles-de-inmigrantes-20210927-1845728.html
DACA_25	El Diario	Juárez	The New York Times	/	2021-03-18	Avala Cámara baja de EU vía a ciudadanía para dreamers	Aunque el aval a dicha ley podría enfrentar oposición por parte de republicanos en el Senado	DACA_25_img.jpg	https://diario.mx/estados-unidos/avala-camara-baja-de-eu-via-a-ciudadania-para-dreamers-20210318-1774146.html
