# Supplementary material for: Metaphor analysis meets lexical strings: finetuning the metaphor identification procedure for quantitative semantic analyses
Source: Front Psychol. 2023 Nov 8;14:1214699. doi: 10.3389/fpsyg.2023.1214699 (PMC10666762; doi:10.3389/fpsyg.2023.1214699)
Supplement: Supplementary file 5 [file Table_3.XLSX]

## Sheet: Sheet1
	REFERENTIAL_GROUP	DISCURSIVE_ACTOR/ENTITY	DESCRIPTION
	(=Referential groups)	(=Discursive actors and entities)	(Operationalization labels)
	Inmigrantes y la inmigración	Dreamers	Mención de o referencia a los Dreamers
		Otros grupos de migrantes	Mención de o referencia a los Dreamers
		Proceso de migrar	Mención de o referencia al proceso de migrar
		Proceso de migrar	Mención de o referencia al tema de la (in)migración
		Situación de los Dreamers	Mención de o referencia a la situación de los Dreamers
		Situación de los migrantes	Mención de o referencia a la situación de otros grupos de migrantes
		Impacto de la migración	Mención de o referencia al impacto de la (in)migración, por ejemplo, en la sociedad estadounidense
		Estatus migratorio	Mención de o referencia a los diferentes estatus migratorios que pueden tener los migrantes
	Actores políticos, jurídicos y sociales	Presidente Trump / Biden / Obama	Mención de o referencia al Presidente Trump, Biden u Obama
		Partido político Demócrata / Republicano	Mención de o referencia al partido político demócrata o republicano
		Personificación Estado / Nación / Ciudad	Mención de o referencia a un estado, nación o ciudad de forma personificada. Es decir, cuando presentan a un estado, nación o ciudad como un participante en la vida social, jurídica o política
		Agencia de migración	Mención de o referencia a una agencia de migración, como ICE o la Patrulla Fronteriza
		Activistas	Mención de o referencia a activistas en pro de la migración
		Sociedad MX/EEUU	Mención de o referencia a la sociedad mexicana o estadounidense
		Poder legislativo	Mención de o referencia al poder legislativo. Incluye organismos legislativos (el Congreso, el Senado) y sus miembros (Senadores, etc.)
		Poder jurídico	Mención de o referencia al poder jurídico. Incluye organismos jurídicos (como el Corte) y sus miembros (jueces, etc.)
		COVID	Personificación o mención de COVID o la pandemia.
	Medidas inmigratorias favorables	DACA	Mención de o referencia a DACA
		Dream Act	Mención de o referencia a DACA
		Leyes migratorias favorables	Mención de o referencia a DACA
		Ayuda financiera	Mención de o referencia a la ayuda financiera
		Otros programas o estatus temporáneos	Mención de o referencia a otros programas migratorios o estatus temporáneos, como el programa TPS
		Regularización	Mención de o referencia a medidas (reales o hipotéticas) que regularicen el estatus indocumentado de los migrantes. Incluye medidas tales como: la ciudadanía, residencia permanente, una tarjeta verde, etc.
		Reforma migratoria favorable	Mención de o referencia a una reforma migratoria (real o hipotética) favorable
		Derechos sociales	Mención de o referencia a derechos sociales universales o temporales
			Incluye varios derechos sociales, como: la educación, la salud, un carné de conducir, etc.
		Activismo pro-migración	Mención de o referencia al activismo a favor de la migración
		Acción migratoria favorable	Mención de o referencia a una acción que resulta favorable para los migrantes
		Dictamen jurídico favorable	Mención de o referencia a un dictamen jurídico favorable para los migrantes
	Medidas inmigratorias desfavorables	Deportación	Mención de o referencia a la deportación
		Acción migratoria desfavorable	Mención de o referencia a medidas migratorias (reales o hipotéticas) que son restrictivas o desfavorables para los migrantes
		Leyes migratorias desfavorable	Mención de o referencia a leyes migratorias (reales o hipotéticas) restrictivas o desfavorables para los migrantes
		Reforma migratoria desfavorable	Mención de o referencia a una reforma migratoria (real o hipotética) restrictiva
		Dictamen jurídico desfavorable	Mención de o referencia a un dictamen jurídico que resulta restrictivo o desfavorable para los migrantes
	Estructuras o procesos sociales, políticos, económicos y judiciales	Sistema migratorio	Mención de o referencia al sistema migratorio
		Economía	Mención de o referencia al tema de la economía, o el sistema económico
		Política	Mención de o referencia al tema de la política, o el sistema político
		Sistema de justicia	Mención de o referencia al tema de la justicia, o el sistema de justicia
		Procesos judiciales	Mención de o referencia a procesos judiciales no relacionados con DACA o los Dreamers
		Procesos políticos	Mención de o referencia a procesos políticos no relacionados con DACA o los Dreamers
		Procesos migratorios legales	Mención de o referencia a procesos migratorios legales no relacionados con DACA o los Dreamers
	Estados psicológicos y mentales	Emociones	Mención de o referencia a emociones
		Deseos	Mención de o referencia a emociones
		Ética	Mención de o referencia a la ética o cuestiones éticas
		Pensamiento	Mención de o referencia a pensamientos
		Identidad	Mención de o referencia a la identidad
	Experiencias, eventos y acciones	La pandemia	Mención de o referencia a la situación de la pandemia
		Eventos políticos	Mención de o referencia a eventos políticos que no tienen que ver con DACA o los Dreamers. Incluye eventos como las elecciones presidenciales, etc.
		Eventos sociales	Mención de o referencia a eventos sociales que no tienen que ver con DACA o los Dreamers. Incluye eventos como fiestas.
		Acciones sociales	Mención de o referencia a acciones sociales que no tienen que ver con DACA o los Dreamers.
	Comunicación	Actos de comunicación	Mención de o referencia a un acto de comunicación
		Producto de la comunicación	Mención de o referencia al producto de un acto de comunicación
	Territorios políticos, jurídicos y geografía	Estados Unidos	Mención de o referencia al territorio de los Estados Unidos
		México	Mención de o referencia al territorio de México
		El Paso	Mención de o referencia al territorio de El Paso
		Juárez	Mención de o referencia al territorio de Juárez
		La Casa Blanca	Mención de o referencia a la arena política de la Casa Blanca
		La frontera	Mención de o referencia a la frontera separando EEUU de México
		El Congreso	Mención de o referencia a la arena política del Congreso
		El Senado	Mención de o referencia a la arena política del Senado
	Otro	Otro
